# Supplementary material for: Real-Time Fluorescence Visualization and Quantitation of Cell Growth and Death in Response to Treatment in 3D Collagen-Based Tumor Model
Source: Int J Mol Sci. 2022 Aug 9;23(16):8837. doi: 10.3390/ijms23168837 (PMC9408454; doi:10.3390/ijms23168837)
Supplement: Supplementary file 1 [file ijms-23-08837-s001.zip]

Archive with 1 entries (1 files):
- ijms-1856730-supplementary.pdf
